# Supplementary material for: Serum Amyloid A3 Promoter-Driven Luciferase Activity Enables Visualization of Diabetic Kidney Disease
Source: Int J Mol Sci. 2022 Jan 14;23(2):899. doi: 10.3390/ijms23020899 (PMC8779903; doi:10.3390/ijms23020899)
Supplement: Supplementary file 1 [file ijms-23-00899-s001.zip]

Archive with 1 entries (1 files):
- ijms-1548837-supplementary.pdf
